# Supplementary material for: Understanding university teachers’ continuance of an AI teaching assistant: an integrated TTF–TAM–ECM model in higher education
Source: Front Psychol. 2026 Mar 16;17:1765263. doi: 10.3389/fpsyg.2026.1765263 (PMC13033745; doi:10.3389/fpsyg.2026.1765263)
Supplement: Supplementary file 1 [file Table_1.xlsx]

## Sheet: 修改后
number	Gender	Age range	PU1	PU2	PU3	PU4	PU5	PU6	TTF1	TTF2	TTF3	TTF4	TTF5	TTF6	C1	C2	C3	C4	PEOU1	PEOU2	PEOU3	PEOU4	S1	S2	S3	S4	S5	S6	BI1	BI2	BI3	BI4	BI5	BI6	UB1	UB2	UB3	UB4	UB5	UB6
1	male	C	3	3	4	3	3	3	4	4	3	3	3	4	3	4	3	4	4	5	5	5	4	3	4	3	3	2	3	3	3	3	2	3	5	4	4	5	5	5
2	male	B	4	5	4	4	4	4	4	5	5	4	5	5	4	5	5	5	4	3	3	3	3	3	4	4	4	4	4	5	5	5	4	4	4	4	5	5	5	4
3	female	B	2	4	4	4	4	3	5	4	5	5	5	5	5	5	5	5	4	3	4	4	4	4	3	5	4	4	4	5	5	5	4	4	4	3	4	4	4	4
4	male	A	4	5	5	4	4	5	5	4	5	4	5	4	5	5	5	5	5	5	5	5	5	5	5	5	5	5	5	5	5	5	5	5	5	5	5	5	5	5
5	female	A	4	5	4	5	5	4	4	4	5	4	4	5	5	5	5	5	5	5	5	4	4	5	4	3	3	4	4	4	4	4	4	4	5	4	4	5	4	5
6	female	C	4	4	3	4	4	3	5	5	5	4	4	5	5	2	3	3	4	4	4	4	4	5	4	5	5	4	4	4	3	4	4	4	4	4	4	3	3	4
7	female	B	4	5	5	5	5	5	4	5	3	3	4	4	4	4	3	4	4	4	3	4	4	4	3	4	4	4	3	4	3	3	4	4	5	5	5	4	4	5
8	female	B	5	5	5	5	5	4	4	4	3	4	4	4	3	5	3	4	3	4	4	4	3	5	3	4	3	3	4	4	5	5	4	5	4	4	3	4	3	5
9	male	C	3	4	3	4	4	4	4	5	5	4	5	5	3	3	4	4	4	4	4	4	4	3	4	5	4	4	4	4	5	4	4	4	2	3	3	3	2	3
10	female	B	5	5	4	5	4	4	4	4	3	4	3	4	3	5	4	4	4	3	4	4	4	4	4	4	3	5	5	4	5	4	4	5	4	3	3	3	3	4
11	male	B	5	5	5	5	5	5	4	3	3	4	4	4	3	3	3	3	4	3	4	3	4	5	5	5	4	4	3	2	4	4	4	3	5	4	4	5	4	4
12	female	B	3	3	4	4	4	4	3	4	3	4	4	4	3	4	4	4	3	4	4	4	3	3	3	4	3	4	2	3	2	3	2	3	3	4	3	3	3	3
13	female	A	3	4	4	4	3	4	4	4	4	3	4	4	5	5	4	4	5	4	4	4	2	4	3	3	2	3	4	3	4	4	4	4	2	3	4	4	3	4
14	female	C	2	4	5	3	3	4	4	3	5	4	5	3	4	4	4	4	2	2	2	2	3	4	4	4	4	4	3	3	4	4	3	3	4	4	4	4	3	4
15	male	B	4	4	3	3	4	4	4	5	4	4	4	5	3	4	3	4	4	3	4	4	4	4	4	5	4	4	4	3	4	4	4	4	4	4	4	4	4	4
16	male	A	4	4	5	4	5	4	5	5	5	4	5	5	4	5	5	5	4	3	3	4	4	4	4	4	4	4	4	4	5	4	5	4	5	5	5	5	5	5
17	male	B	2	3	3	3	3	3	4	4	4	4	4	5	4	4	4	4	3	3	3	2	2	3	4	3	3	3	3	3	3	4	3	3	2	4	3	3	3	4
18	male	C	3	3	4	3	3	3	4	4	5	4	4	4	3	3	3	3	3	3	3	2	3	4	3	3	3	2	3	4	4	2	3	3	3	3	5	4	4	4
19	male	A	5	5	4	5	5	5	3	3	3	4	4	4	3	4	4	3	5	5	4	4	4	4	5	5	4	4	3	5	4	4	4	5	3	4	5	4	3	5
20	female	B	4	3	3	3	4	3	4	3	4	3	3	4	4	3	4	4	4	2	4	3	3	4	4	4	4	5	4	5	4	4	5	4	3	4	5	4	3	4
21	female	B	3	4	3	3	3	3	4	3	3	4	4	3	3	4	3	3	4	3	3	4	4	5	4	5	4	4	5	4	4	4	4	5	5	4	5	4	4	5
22	female	A	5	5	4	5	5	5	3	5	3	4	3	3	5	5	4	5	3	5	4	5	3	4	4	3	4	4	4	4	4	5	4	4	5	5	5	5	5	5
23	female	B	4	4	5	4	4	4	5	5	5	4	5	4	3	5	4	5	4	3	4	4	5	3	4	4	3	5	3	4	4	4	4	3	3	5	5	5	4	5
24	male	A	3	5	4	5	5	5	3	3	3	3	2	3	4	4	3	4	4	3	4	4	3	4	4	4	4	4	3	3	4	4	4	3	3	2	4	4	3	4
25	male	B	3	4	4	4	5	4	5	4	4	3	4	4	3	5	5	4	4	3	4	4	5	4	3	5	4	4	3	3	4	3	4	3	5	4	4	4	4	5
26	male	B	3	3	3	4	3	3	4	3	3	3	3	3	2	2	3	2	5	5	5	5	4	4	4	4	3	4	5	4	4	5	5	5	4	4	5	4	5	5
27	female	C	2	2	2	3	3	2	3	4	3	2	4	4	3	4	3	3	5	3	4	3	3	2	2	3	2	4	4	3	4	5	3	4	4	5	4	4	4	5
28	male	B	3	3	4	3	4	4	4	5	5	4	5	5	4	4	4	4	5	4	4	4	4	3	4	4	5	3	5	5	5	4	4	4	4	3	4	4	3	5
29	male	B	4	3	4	4	4	5	5	5	4	5	5	5	4	3	4	3	4	3	4	4	4	3	4	4	4	4	4	4	4	4	3	4	5	4	5	5	4	5
30	male	B	4	5	4	5	5	5	5	5	5	5	4	5	4	4	4	4	5	5	5	5	5	4	4	4	3	4	5	5	4	4	5	4	4	3	4	4	5	4
31	male	A	3	5	5	4	4	4	3	5	5	4	5	4	4	5	5	5	5	4	5	4	4	5	5	4	5	5	5	5	5	5	4	5	5	4	5	5	5	5
32	female	A	5	4	4	5	4	4	5	4	4	5	4	4	4	3	3	4	5	5	4	5	5	5	4	5	5	5	5	4	4	5	4	5	5	5	4	4	5	4
33	male	B	5	4	5	4	5	5	3	4	4	3	3	4	4	3	3	3	2	4	3	3	4	5	4	4	5	4	3	3	3	4	3	3	4	5	5	4	4	5
34	male	B	4	4	4	4	5	5	5	4	5	4	4	5	3	4	4	3	4	3	4	4	4	4	3	4	4	3	4	4	5	4	4	4	4	4	5	4	4	5
35	male	B	3	4	4	4	4	4	5	4	5	4	4	5	5	5	5	5	3	3	2	2	5	4	3	4	4	5	5	5	5	5	4	5	3	4	3	3	4	5
36	male	C	4	5	4	5	5	5	4	4	3	3	4	4	3	3	5	4	4	3	3	3	4	5	4	4	4	4	3	4	5	4	5	3	4	3	4	5	4	4
37	female	B	2	4	3	3	4	3	5	5	4	5	5	5	5	5	5	5	3	4	3	3	5	5	5	5	5	4	3	3	4	3	3	3	4	4	4	4	5	4
38	female	C	5	5	4	5	5	5	3	4	3	3	3	3	5	4	5	4	3	3	3	3	4	3	3	4	2	3	3	3	3	3	3	4	4	3	4	4	4	4
39	female	B	3	3	4	4	3	4	4	4	5	5	4	5	3	3	3	3	2	3	4	3	4	5	3	3	3	3	3	3	2	3	2	3	2	3	3	3	3	3
40	male	B	4	4	4	4	4	4	4	4	3	3	4	4	4	4	4	4	4	4	4	3	4	4	4	5	4	5	3	3	4	4	3	4	3	3	4	4	3	4
41	female	C	3	4	4	3	4	4	3	3	4	3	4	3	4	4	4	4	4	4	4	3	3	3	2	2	2	2	3	3	3	4	3	3	5	5	4	4	4	4
42	female	C	3	4	4	4	4	3	4	3	4	3	4	4	3	4	4	2	4	4	5	4	3	1	2	3	1	2	3	4	4	3	3	4	2	2	3	2	3	3
43	male	C	4	4	4	4	3	4	3	4	2	2	3	3	3	4	3	4	4	5	5	5	3	3	3	4	3	2	4	4	4	4	4	4	3	2	3	3	2	4
44	female	A	4	5	4	4	4	4	4	5	4	5	4	5	4	4	5	4	4	4	3	4	5	4	3	5	4	4	5	4	4	5	4	5	4	5	5	4	4	5
45	female	B	3	3	3	3	3	3	4	4	4	4	4	4	4	4	4	4	4	4	4	5	3	4	3	3	4	4	5	5	5	5	4	5	4	4	4	4	4	4
46	female	A	3	4	5	4	4	4	4	5	3	4	3	4	5	5	5	5	3	3	3	3	5	4	5	5	5	5	5	4	4	5	4	4	4	5	5	5	5	5
47	male	B	4	4	3	4	5	3	3	4	2	3	3	4	3	4	4	4	5	5	4	5	5	4	5	4	4	5	3	5	4	3	4	4	4	4	5	4	4	5
48	female	B	4	4	5	4	5	5	4	4	5	4	5	4	4	5	4	5	5	5	5	5	4	5	4	5	5	5	5	5	5	5	5	5	3	3	4	4	4	4
49	female	A	4	5	4	4	4	4	4	5	4	3	5	5	5	5	5	5	5	5	5	5	5	5	5	4	5	5	4	3	4	4	4	3	4	4	5	4	4	4
50	male	C	4	4	5	4	5	4	4	4	4	4	4	5	4	4	4	4	4	3	4	3	3	5	4	4	3	3	3	3	3	3	3	2	3	4	4	4	4	4
51	male	B	4	4	4	5	3	4	4	3	4	3	4	3	4	4	5	3	5	4	4	4	5	4	4	5	5	5	4	5	4	4	4	4	4	5	4	4	4	4
52	female	B	2	3	3	3	3	3	4	4	5	5	4	4	3	3	2	3	4	4	4	4	5	5	5	4	4	4	5	4	4	5	5	5	3	4	5	4	5	4
53	female	B	3	3	4	3	3	3	5	4	5	4	4	4	4	4	4	3	5	5	5	5	4	3	5	4	3	4	4	5	4	4	3	5	4	3	3	3	3	4
54	male	A	5	5	5	5	5	5	4	4	4	4	4	4	3	4	3	4	5	5	5	5	5	5	5	5	5	5	4	5	5	4	4	4	3	3	4	3	4	4
55	male	B	4	5	5	5	5	5	3	4	3	3	4	4	3	3	3	4	5	4	5	4	4	4	4	5	5	5	3	4	4	3	4	3	3	3	4	3	3	3
56	female	B	5	5	4	5	5	5	5	5	4	5	5	5	5	5	5	5	5	4	5	4	4	5	4	5	4	4	5	5	5	5	5	5	5	5	5	5	5	5
57	female	C	3	4	4	4	3	4	3	3	3	3	4	3	4	4	4	4	3	3	3	3	3	4	3	4	4	3	2	1	3	2	2	2	2	2	4	2	3	3
58	female	C	3	3	4	4	4	4	5	3	3	4	4	3	2	4	3	3	4	3	4	3	3	3	3	3	3	3	2	1	3	2	2	1	4	5	5	4	4	4
59	female	C	3	2	3	3	3	4	4	4	4	3	4	4	4	3	2	3	4	3	4	3	4	3	4	4	4	4	2	3	3	3	3	4	3	4	3	3	2	3
60	male	B	3	3	4	3	3	4	5	4	5	4	5	5	4	4	4	3	5	5	5	5	3	3	4	3	4	3	4	4	3	3	3	2	4	5	5	5	4	5
61	male	B	4	4	3	3	4	3	5	4	4	4	5	5	3	3	3	3	4	4	4	5	4	3	3	5	4	3	4	5	4	4	4	5	4	4	5	3	5	4
62	male	B	4	4	3	4	4	4	4	5	3	4	4	4	3	5	4	5	5	5	5	5	4	4	4	4	4	4	3	4	3	4	3	3	4	4	4	3	4	4
63	female	C	3	4	5	4	4	4	4	4	3	3	3	4	2	4	3	3	5	5	5	5	4	3	3	4	3	3	3	3	3	4	4	4	3	4	4	4	3	3
64	male	B	4	4	3	4	4	3	4	4	5	4	4	4	3	3	3	4	5	3	3	4	4	4	4	4	2	4	3	4	4	4	3	5	4	5	4	3	5	4
65	male	C	5	5	5	5	4	5	3	5	3	3	3	4	3	4	4	4	3	2	3	1	3	4	3	3	4	4	4	3	2	4	3	4	4	4	5	3	5	5
66	female	A	4	4	5	4	5	5	3	4	5	4	3	4	3	3	4	3	5	4	4	5	5	5	5	4	4	4	4	5	4	4	5	4	4	4	4	4	3	5
67	female	A	3	5	3	4	4	4	5	5	5	5	4	5	3	4	4	4	4	4	4	4	5	5	4	4	4	4	5	5	4	5	5	4	4	5	4	4	5	5
68	male	B	4	4	3	4	4	5	5	5	5	5	5	5	3	3	3	4	5	4	5	4	5	5	3	5	4	5	3	3	5	3	3	3	4	5	5	5	4	4
69	male	B	3	5	4	4	5	5	4	4	3	3	4	4	3	3	3	2	5	5	4	3	5	4	4	4	5	5	4	3	3	4	2	4	3	3	4	3	3	4
70	female	C	3	4	3	4	2	3	3	3	4	3	3	3	3	4	4	3	3	3	3	3	3	3	3	3	3	2	3	4	4	5	4	4	5	5	3	5	5	5
71	male	A	5	5	5	5	5	5	4	4	4	4	3	4	4	5	4	4	4	4	5	4	4	4	5	5	5	5	4	5	4	4	5	4	4	5	4	4	4	4
72	female	A	4	4	4	4	4	4	5	5	5	5	4	4	4	4	3	3	5	5	5	5	5	4	4	5	5	5	5	5	5	5	4	5	3	3	4	4	3	3
73	female	A	4	5	5	5	4	4	4	4	3	5	4	5	4	4	4	3	5	4	4	4	4	5	4	5	4	4	4	5	4	5	5	4	5	5	5	5	5	5
74	male	B	5	5	5	5	5	5	5	5	4	4	5	4	5	5	5	5	5	4	4	4	4	5	5	5	5	5	5	5	5	5	5	5	5	5	5	5	5	5
75	male	A	4	4	5	4	4	5	4	5	4	5	5	5	4	5	5	5	5	4	5	5	4	4	4	4	4	3	5	3	4	4	3	4	4	4	3	4	3	4
76	male	C	3	5	3	4	3	3	4	4	5	4	5	5	4	3	3	3	3	3	4	3	3	3	3	4	3	4	3	3	2	3	3	3	4	3	4	4	4	4
77	male	C	2	3	3	3	3	2	4	3	4	2	5	3	2	4	3	3	5	4	4	4	2	2	4	3	2	3	2	3	3	3	3	3	3	3	4	3	4	4
78	male	B	3	3	3	3	3	3	5	4	3	4	4	4	4	5	5	4	4	3	3	4	3	4	3	5	4	5	4	4	4	4	5	3	5	4	4	4	4	3
79	male	A	4	4	4	4	4	4	5	4	3	4	5	3	4	4	3	4	4	4	5	4	3	3	3	3	3	4	5	5	5	5	5	4	4	4	4	4	5	4
80	female	B	4	5	5	5	5	5	3	2	4	3	1	3	3	4	4	4	4	4	5	5	5	4	5	5	4	5	5	5	4	5	5	4	5	5	5	5	5	5
81	male	B	5	4	5	5	5	5	3	2	4	3	3	3	4	5	5	4	5	4	4	4	5	3	4	4	4	4	3	5	3	5	5	4	3	4	4	4	4	4
82	female	A	3	4	4	4	4	4	5	4	4	3	4	4	5	5	5	5	3	3	3	2	3	3	4	4	3	4	4	4	4	4	4	4	4	4	5	3	4	5
83	male	B	3	3	4	3	3	4	5	5	4	4	5	5	4	4	5	5	4	4	4	5	5	4	3	4	5	4	5	5	4	5	5	5	4	5	4	4	5	5
84	male	B	1	3	3	2	3	3	5	5	5	5	5	5	5	5	4	5	5	4	5	5	5	4	4	3	4	4	5	4	5	5	5	4	4	4	4	4	4	4
85	male	A	5	5	5	5	5	5	4	4	4	3	5	4	5	4	5	5	3	3	3	4	5	5	5	5	5	5	4	5	4	5	5	5	4	5	5	5	5	5
86	male	C	3	4	3	3	3	3	4	4	2	4	3	4	4	5	5	5	4	4	5	5	4	5	4	4	4	5	4	4	4	5	3	4	4	4	5	5	5	5
87	male	C	3	3	3	3	4	4	4	4	4	4	4	4	5	4	4	4	4	3	4	4	2	4	4	3	4	4	4	5	5	3	4	5	3	5	3	3	4	4
88	female	A	5	5	5	5	5	5	4	4	5	4	3	4	5	4	5	5	5	4	5	5	4	4	4	4	4	5	5	4	4	4	4	4	4	5	5	5	4	5
89	male	B	4	4	3	4	4	3	5	4	4	3	4	4	4	5	4	4	4	5	5	5	5	4	4	4	4	4	5	5	4	5	5	5	5	5	5	5	5	5
90	male	A	2	4	5	4	5	4	3	3	4	3	4	3	3	4	4	3	5	5	5	5	4	5	4	4	4	5	4	4	3	4	4	5	4	4	5	5	5	5
91	male	C	5	4	5	5	4	5	3	4	4	4	4	4	5	5	4	4	4	4	3	5	3	3	2	3	2	3	4	3	4	4	4	4	3	3	4	3	4	3
92	male	B	3	3	2	3	2	3	4	4	5	4	4	5	4	5	4	4	5	5	5	5	4	4	4	4	5	4	4	5	5	5	4	5	4	5	4	5	4	4
93	male	C	3	4	3	3	3	4	2	2	2	2	2	2	3	4	3	3	5	4	5	5	3	2	3	3	4	3	3	2	4	3	4	3	4	5	4	4	4	5
94	female	B	3	4	3	4	4	2	3	3	3	4	4	4	4	4	3	4	4	4	5	4	4	5	4	5	4	5	4	4	4	4	4	4	3	4	4	3	3	3
95	female	B	4	3	4	4	4	4	3	3	3	3	2	4	4	5	4	4	3	4	4	3	4	4	4	3	4	4	3	4	5	3	3	3	5	5	4	5	4	5
96	male	B	4	5	5	4	4	5	4	5	4	5	5	5	3	4	4	4	3	4	3	3	3	5	4	4	4	4	4	3	3	3	4	3	2	3	2	2	2	3
97	female	B	3	3	4	4	4	4	4	3	4	3	3	4	4	3	3	4	4	3	3	3	4	4	5	4	3	4	5	5	5	5	5	5	5	5	4	5	4	5
98	female	A	4	5	4	5	5	5	4	5	5	5	5	5	5	5	5	5	5	4	4	4	5	5	5	5	5	4	4	4	3	5	4	4	4	5	5	5	5	5
99	female	B	5	5	4	4	5	4	5	4	5	5	5	4	5	5	4	5	5	5	5	5	5	5	5	5	5	5	5	5	5	5	5	5	5	5	5	3	4	5
100	male	C	3	3	4	3	4	3	4	3	5	4	4	4	3	4	4	3	4	4	4	3	3	3	3	3	3	2	3	3	4	3	3	3	2	4	3	3	3	3
101	female	A	4	5	4	5	4	4	4	4	4	4	4	5	5	5	5	4	5	4	4	4	4	3	4	4	3	4	4	4	3	3	3	4	4	5	4	4	3	4
102	male	B	5	5	4	5	5	5	4	3	3	3	2	4	5	4	5	3	5	4	3	4	4	3	3	3	3	4	4	5	3	4	5	4	4	4	4	5	4	4
103	male	A	4	4	3	4	4	3	4	5	4	4	4	4	3	3	3	4	4	5	5	5	5	5	5	5	5	5	5	4	5	5	5	5	5	4	4	3	4	5
104	female	C	4	2	3	3	3	3	4	3	3	2	3	4	4	4	4	3	3	3	3	2	4	3	3	4	4	3	3	3	3	4	3	2	3	4	4	4	4	4
105	male	A	4	5	5	5	5	5	5	5	4	4	5	5	5	5	4	5	5	5	5	5	4	5	5	5	5	5	5	4	4	4	5	4	5	5	5	5	5	5
106	male	A	5	5	5	5	5	5	3	3	4	3	3	3	4	5	4	5	5	4	5	5	5	5	4	5	5	5	4	5	4	5	4	5	4	4	4	5	4	5
107	male	C	3	3	4	4	4	4	2	2	4	3	2	3	3	5	3	4	5	5	4	5	4	4	4	4	3	3	2	2	3	3	3	3	2	3	3	3	4	3
108	male	B	4	4	4	3	5	5	5	4	5	4	5	5	3	3	3	3	4	3	4	4	4	4	3	4	3	3	5	4	5	5	4	5	2	3	4	3	4	3
109	male	C	3	4	2	3	3	4	4	5	5	5	5	5	2	2	3	2	3	4	5	4	4	4	5	4	5	4	3	4	3	3	2	3	4	3	4	4	3	4
110	male	C	3	4	3	2	3	5	4	3	3	3	3	3	3	3	4	3	3	3	3	2	3	3	3	3	3	4	3	3	3	3	3	3	2	3	2	2	3	3
111	female	B	5	5	5	5	5	5	4	4	5	4	4	4	4	4	3	4	4	4	4	4	4	4	4	5	3	5	4	3	4	5	4	4	3	4	4	4	5	4
112	male	B	4	5	4	4	4	3	3	4	4	4	3	3	4	5	4	4	5	5	5	5	5	5	4	4	5	5	4	4	4	5	4	4	3	4	4	3	4	5
113	male	B	4	5	3	5	4	3	5	4	4	3	5	4	4	4	4	5	4	4	5	4	4	5	4	5	4	5	3	3	3	3	3	3	5	4	5	5	5	5
114	male	B	3	3	4	4	3	5	4	4	4	3	4	4	5	5	5	5	5	4	5	5	4	5	4	5	4	4	4	4	4	4	4	4	5	4	5	5	5	5
115	female	B	4	4	4	4	4	4	4	4	4	4	4	3	5	5	5	5	3	4	4	3	4	5	5	5	5	5	4	4	4	4	4	3	5	5	5	4	4	5
116	male	B	4	4	4	4	4	4	5	4	4	4	4	5	4	5	3	4	4	2	2	2	4	4	4	4	4	4	4	4	3	4	3	3	5	4	4	4	4	4
117	male	C	5	5	5	5	5	5	3	3	4	3	3	3	3	4	4	4	3	2	2	1	3	4	3	3	3	4	3	3	3	4	3	4	3	2	2	2	3	1
118	male	A	4	3	4	3	4	3	5	5	4	5	5	5	5	5	5	5	4	4	4	5	4	4	4	5	4	5	5	4	4	4	4	4	5	5	4	4	4	5
119	male	C	4	5	5	4	5	4	4	3	3	3	2	3	2	3	2	2	4	3	3	3	4	3	3	4	3	3	3	4	3	4	3	4	4	4	4	4	5	5
120	male	B	3	4	3	3	3	4	5	5	5	5	5	4	4	4	4	3	4	3	5	4	5	4	3	5	4	5	4	4	4	4	3	4	4	3	3	3	4	4
121	male	C	3	2	3	2	3	2	3	3	3	3	3	3	4	4	4	4	2	3	2	3	3	4	3	3	3	4	2	2	2	3	3	3	4	4	4	3	5	4
122	female	A	5	5	5	5	5	5	5	4	4	5	4	4	4	4	3	4	4	5	5	5	4	4	4	4	3	4	5	5	4	4	4	4	5	4	5	4	5	5
123	female	C	2	4	3	3	3	3	4	4	5	3	4	3	5	5	5	5	4	4	3	4	3	4	4	4	4	5	2	4	3	3	4	3	2	3	3	3	4	3
124	female	A	5	5	5	5	5	5	4	5	4	3	4	5	4	4	4	3	5	5	5	5	4	4	5	4	4	5	4	5	5	5	4	4	4	4	3	4	3	4
125	male	B	3	4	4	4	4	4	3	4	4	3	4	4	4	4	4	3	3	3	4	3	4	5	3	4	3	5	4	4	4	4	3	4	3	2	5	4	4	4
126	male	B	3	4	3	4	3	4	4	4	4	4	4	4	4	5	5	4	5	4	4	3	4	4	4	3	4	5	4	4	4	4	4	4	4	4	3	4	4	4
127	male	A	3	3	3	3	3	3	3	4	4	4	4	4	5	5	5	5	5	4	4	4	5	4	5	4	5	5	4	5	4	4	3	3	4	5	5	4	5	5
128	male	B	4	5	5	5	5	5	4	4	4	3	4	3	3	3	2	3	4	4	4	4	4	5	5	5	4	5	3	4	3	3	3	4	4	4	5	4	4	3
129	male	B	3	4	5	4	3	3	2	4	4	2	3	3	4	4	4	5	5	4	5	5	4	3	3	4	3	3	4	5	5	4	4	5	5	5	4	5	5	5
130	male	B	4	4	4	3	4	4	5	4	4	4	5	5	2	3	2	4	5	4	4	4	3	3	4	4	3	4	3	4	3	4	3	3	4	4	4	5	4	4
131	female	A	4	5	4	5	5	4	4	4	4	4	5	5	4	2	4	3	5	3	4	4	5	4	4	5	5	4	5	5	5	5	5	5	4	5	5	5	5	5
132	male	A	3	4	3	4	3	3	5	4	5	5	4	5	4	5	5	4	5	5	5	5	5	5	4	5	5	5	4	4	4	4	2	4	4	4	5	5	4	4
133	female	A	5	5	5	5	5	5	4	4	4	3	3	3	4	4	4	5	4	4	5	5	3	4	3	4	3	4	4	5	4	5	5	4	4	5	4	5	4	4
134	female	A	4	3	4	4	4	4	5	5	5	4	5	5	3	3	3	3	5	5	5	5	4	4	5	5	5	4	5	5	5	5	5	5	4	4	4	3	4	4
135	male	C	2	3	2	3	2	2	3	4	3	2	3	3	3	3	2	3	4	3	4	4	3	3	4	4	3	3	3	3	3	3	2	1	3	4	4	5	3	5
136	female	C	4	4	2	2	4	4	3	3	4	3	3	4	4	3	4	3	5	5	5	5	4	3	3	4	4	3	3	4	3	3	3	3	3	5	3	3	4	5
137	male	A	5	5	5	5	5	4	3	3	4	4	3	3	3	4	3	4	5	5	5	5	5	5	5	5	5	5	4	3	4	3	4	4	5	5	5	5	5	5
138	male	A	5	5	5	5	5	5	4	4	5	3	4	4	4	4	4	4	4	5	5	4	4	3	4	4	3	5	5	5	5	4	5	5	3	4	3	2	3	4
139	male	C	2	3	3	3	4	3	5	4	4	5	5	4	3	3	3	2	4	3	4	4	3	3	3	3	3	2	3	3	3	3	2	4	4	2	3	3	3	3
140	male	B	4	4	5	5	5	4	5	4	5	3	5	5	3	4	3	2	4	4	3	4	3	3	4	4	3	3	4	4	4	4	4	4	3	4	3	3	3	4
141	female	A	4	4	5	5	5	4	4	4	4	4	4	4	3	4	3	4	5	4	5	4	2	3	3	3	2	3	4	5	3	5	5	5	5	5	4	5	4	5
142	female	A	5	5	5	5	5	5	5	5	5	5	5	5	5	4	4	4	5	4	5	5	5	5	5	5	5	5	5	4	5	5	5	4	4	5	4	5	4	5
143	female	C	4	4	4	5	4	4	1	3	3	2	3	2	4	5	4	5	4	3	3	3	3	3	3	3	3	3	3	4	3	5	4	3	4	3	3	4	4	4
144	male	A	5	5	5	5	5	5	5	4	5	3	4	5	5	5	5	5	4	4	5	4	5	4	3	4	4	5	4	5	4	4	4	4	5	4	4	4	4	4
145	male	A	4	5	5	4	4	5	5	4	5	5	5	5	4	5	5	5	4	4	4	5	4	4	4	5	4	4	5	5	5	5	4	5	4	4	4	4	4	4
146	male	B	5	5	4	4	5	5	4	3	4	4	4	4	5	4	4	5	5	5	4	5	5	5	5	5	5	4	5	5	5	5	5	4	4	3	4	4	4	3
147	male	B	3	3	4	4	4	4	5	5	4	5	4	5	4	5	4	4	4	4	4	4	4	4	5	4	5	4	4	4	4	5	4	4	3	2	4	4	3	4
148	male	B	4	4	4	4	3	4	4	4	4	3	3	4	4	4	4	4	3	3	4	4	4	4	4	4	4	4	3	4	4	4	3	3	4	3	3	3	3	3
149	female	A	4	5	4	5	5	5	5	5	5	4	5	5	4	5	5	4	5	5	5	5	5	4	3	5	4	4	5	5	5	5	5	5	5	5	5	5	5	5
150	male	C	3	4	3	4	3	4	3	3	3	3	2	3	4	4	4	4	4	3	3	3	4	4	3	4	4	4	4	2	4	4	2	4	4	3	4	3	4	4
151	female	A	2	3	3	4	3	3	4	4	4	4	4	3	4	5	5	4	5	4	4	5	5	5	4	5	5	5	4	4	3	4	4	4	3	4	3	3	3	3
152	female	C	3	4	3	4	4	4	5	5	4	5	5	5	3	3	4	3	4	3	4	3	4	3	3	4	4	3	5	4	5	4	3	4	3	3	2	2	2	3
153	female	C	2	3	4	3	3	3	4	4	4	3	4	5	4	4	4	3	5	4	5	5	4	3	3	3	3	3	3	3	4	3	4	3	2	2	3	3	3	2
154	female	A	5	4	4	5	5	5	5	4	5	5	5	5	5	4	5	4	3	4	4	3	4	4	5	5	4	4	5	4	5	5	4	4	4	3	4	3	4	5
155	female	A	3	5	4	4	4	3	5	5	5	5	5	5	5	5	5	5	5	4	5	4	5	5	5	5	5	5	4	5	5	5	5	5	5	4	5	4	3	5
156	female	A	4	4	5	5	5	4	4	5	5	4	5	4	5	5	5	5	5	5	5	5	4	5	4	4	5	4	5	5	5	5	5	5	5	5	5	5	5	5
157	male	C	3	3	3	3	3	3	3	3	3	3	3	3	3	4	3	3	4	4	5	4	3	3	3	4	3	3	2	2	1	2	2	1	3	3	3	3	3	4
158	male	B	3	4	3	4	4	3	5	5	5	4	5	5	4	4	4	4	3	4	4	4	5	4	4	5	5	5	3	3	3	3	3	3	5	4	5	4	5	5
159	male	C	2	2	2	3	3	2	2	3	2	2	2	2	3	2	2	2	4	5	4	4	1	1	2	2	2	1	3	3	3	3	3	2	3	3	4	4	2	4
160	male	C	3	3	5	4	4	4	4	4	4	4	4	4	4	3	4	3	3	2	4	2	3	4	4	3	4	3	3	3	3	3	3	3	3	3	4	4	3	4
161	female	B	3	4	4	4	4	5	5	5	5	5	5	5	4	4	4	5	5	4	4	4	5	5	5	5	5	5	5	5	5	5	5	5	4	4	4	5	4	4
162	male	A	4	5	3	5	5	5	3	3	4	4	3	4	4	5	5	4	4	5	5	5	5	4	4	5	4	4	4	3	3	4	3	4	4	4	5	4	5	4
163	male	B	4	4	4	3	4	3	4	5	4	3	4	4	4	4	4	4	4	4	3	3	4	3	4	4	3	4	4	4	4	3	3	3	3	3	3	3	3	3
164	male	A	3	4	3	4	3	4	3	3	3	3	5	4	4	4	4	2	4	5	4	4	3	5	5	5	3	5	3	4	4	4	5	4	3	5	4	4	4	3
165	male	C	3	4	4	3	5	3	3	3	3	2	4	4	3	2	3	3	3	3	4	3	2	4	2	3	2	2	3	2	3	3	2	2	2	3	3	2	3	3
166	male	C	3	4	4	3	3	4	4	4	3	3	4	3	4	4	4	4	3	3	3	3	3	3	2	4	3	4	3	3	4	3	3	3	4	4	5	4	4	4
167	male	A	5	4	5	5	5	5	5	4	5	4	5	3	4	5	4	4	5	5	5	4	5	3	4	4	4	4	4	4	4	4	4	4	5	4	5	5	4	4
168	female	B	4	3	4	3	4	4	4	4	4	4	5	5	4	4	4	4	4	2	4	3	3	3	3	3	3	3	4	4	4	4	3	3	3	4	4	4	3	4
169	male	A	4	5	4	5	5	4	5	5	5	4	5	5	5	5	5	5	5	5	5	5	3	4	3	4	3	4	5	5	5	5	5	5	5	4	5	4	5	5
170	female	B	5	5	4	5	5	4	4	4	3	3	4	4	3	5	4	3	3	4	5	4	4	4	3	4	3	3	3	5	4	3	3	4	3	2	4	2	3	2
171	male	C	3	3	4	3	4	3	4	3	4	3	3	3	4	4	4	3	4	4	4	4	3	3	3	3	3	3	3	3	3	3	3	3	4	4	4	3	4	4
172	male	B	4	5	4	5	4	4	5	5	4	5	4	5	4	3	3	4	4	3	3	3	3	4	3	4	3	4	3	3	4	4	3	4	4	4	4	4	5	4
173	male	B	4	4	4	5	5	5	4	4	4	4	4	4	5	5	5	5	4	4	5	3	4	4	5	3	4	4	3	4	3	4	3	4	4	2	4	3	3	3
174	female	B	3	4	3	3	3	4	5	5	4	4	5	5	5	5	5	4	5	5	4	5	5	4	4	5	3	4	4	4	3	4	3	5	3	4	4	3	4	4
175	male	A	5	4	5	5	4	4	4	4	5	4	5	5	4	5	4	4	4	3	4	4	5	5	5	5	4	4	5	5	5	5	5	5	5	4	5	5	5	5
176	female	A	3	5	4	5	5	5	4	5	5	5	5	4	4	4	5	5	5	5	5	5	4	4	3	4	4	4	5	5	4	5	5	5	5	5	4	4	4	5
177	male	B	4	5	4	4	5	4	3	3	4	4	4	3	3	4	4	4	3	4	4	4	4	4	4	4	3	3	4	4	4	4	3	3	4	4	4	4	4	4
178	male	B	4	5	5	5	5	5	5	4	5	4	5	4	4	4	4	4	3	4	4	3	4	4	3	4	4	4	4	3	3	4	4	4	4	3	4	3	3	4
179	male	A	4	4	3	3	3	5	5	4	4	4	4	4	3	3	4	3	4	3	4	4	4	3	4	3	4	3	5	5	5	5	5	5	4	5	5	4	5	5
180	male	B	4	5	4	3	4	5	4	4	5	4	5	5	5	5	4	3	3	3	4	2	4	4	4	3	4	4	3	4	4	3	3	4	4	3	3	4	3	4
181	female	B	4	4	4	4	4	4	5	4	4	3	4	4	3	4	4	4	5	5	5	5	4	5	4	4	4	5	3	3	4	4	3	4	4	4	4	4	4	4
182	male	A	4	5	3	4	4	3	5	5	5	5	4	5	2	5	3	4	4	4	4	4	5	5	5	5	5	5	4	5	5	5	5	5	5	5	4	5	4	5
183	female	B	4	4	4	5	4	5	3	3	3	2	4	4	5	5	4	5	4	3	5	3	4	4	4	4	3	4	3	4	4	4	4	3	5	4	4	4	3	4
184	male	A	4	5	5	5	5	5	5	4	4	4	4	5	5	5	5	5	4	3	5	4	5	5	4	5	4	5	3	5	4	4	4	4	4	5	4	5	5	4
185	male	C	3	3	3	3	3	3	4	4	3	3	3	3	2	3	1	2	3	4	3	3	3	4	2	4	3	3	3	2	3	3	3	3	4	3	5	4	3	4
186	male	B	4	4	4	4	4	4	5	3	5	4	4	5	4	4	4	4	5	4	5	5	3	4	4	4	3	4	4	5	4	4	5	5	5	4	4	5	5	4
187	male	B	5	5	5	5	5	5	5	4	4	4	4	4	4	3	3	4	5	4	5	4	5	4	4	5	4	5	4	5	4	4	5	5	3	4	3	3	3	4
188	male	B	4	5	5	5	5	5	5	5	5	5	4	5	4	4	4	3	5	5	5	5	5	5	4	5	4	5	3	3	3	4	3	3	4	3	4	3	4	3
189	female	A	3	5	4	5	5	4	4	5	5	5	5	5	3	2	3	2	5	5	5	5	5	4	4	4	4	4	5	5	5	5	5	5	5	5	4	5	4	5
190	female	B	2	3	4	4	3	4	4	4	4	4	4	4	5	4	3	3	5	5	5	4	5	3	4	3	4	4	4	4	4	5	4	3	4	4	3	3	4	4
191	male	B	4	4	5	5	5	5	5	5	4	4	5	5	3	4	4	3	4	3	4	4	5	4	4	5	4	4	4	5	4	4	4	4	4	4	5	3	4	4
192	male	C	4	5	4	4	4	4	3	4	4	4	3	4	4	3	3	4	4	3	4	4	5	3	3	4	4	4	4	3	3	2	2	3	3	3	2	2	3	3
193	female	C	3	4	4	5	3	3	4	3	3	3	3	3	2	4	4	3	4	3	3	3	3	3	3	3	3	4	4	4	3	3	4	4	3	5	4	4	4	5
194	male	B	4	5	5	5	5	5	5	5	4	4	4	4	4	5	4	4	5	5	5	5	4	5	5	5	4	5	5	4	5	5	5	5	3	5	4	5	4	4
195	female	B	4	4	4	4	5	3	3	4	4	4	4	4	3	4	4	4	4	3	3	3	4	5	5	4	4	4	4	5	5	4	3	5	4	4	5	4	4	4
196	male	B	4	4	4	4	4	5	4	4	4	5	4	5	3	4	3	4	4	4	5	4	4	3	2	3	4	3	3	3	3	2	3	2	3	5	4	4	4	3
197	male	C	4	3	4	4	4	3	4	3	3	4	3	4	4	4	4	5	5	4	5	4	4	3	4	2	3	3	4	5	3	4	3	4	3	3	3	3	4	4
198	male	A	5	5	3	5	4	4	4	4	4	4	4	4	4	5	5	5	3	4	5	5	5	4	4	5	4	4	5	3	4	4	3	4	3	3	4	4	4	3
199	male	B	3	3	4	4	4	4	4	3	4	3	5	4	3	4	4	5	5	3	3	3	5	5	4	5	5	5	4	4	5	4	4	4	4	4	5	3	4	4
200	male	C	4	4	4	4	5	4	3	2	2	2	3	3	2	4	3	2	1	2	2	2	2	2	4	3	3	4	3	3	3	3	3	3	3	3	3	3	3	3
201	male	B	3	4	4	4	4	4	4	5	4	3	5	5	2	3	3	2	3	4	4	4	4	4	4	4	4	5	4	5	4	5	4	4	4	4	4	3	3	4
202	female	B	4	4	4	4	4	3	5	4	3	4	5	4	4	3	3	4	3	3	3	2	3	3	3	4	3	3	4	3	5	4	3	3	3	4	3	3	3	3
203	male	B	3	4	4	5	4	5	4	3	5	4	4	4	5	5	5	4	5	5	5	4	4	5	3	4	4	4	3	3	2	2	3	4	3	3	4	3	3	3
204	male	B	5	5	5	5	5	5	5	4	2	3	3	3	3	4	4	4	5	3	4	4	4	4	4	3	5	5	4	5	5	4	4	4	5	5	5	5	5	5
205	male	B	5	5	4	4	5	5	4	4	4	4	4	4	4	4	5	4	5	4	4	4	5	4	4	5	4	5	4	3	4	5	4	3	4	4	4	5	4	5
206	male	A	5	4	4	4	4	5	5	4	5	3	4	5	5	5	5	5	5	4	5	5	4	5	4	5	4	4	4	4	3	4	4	4	5	4	4	4	4	5
207	female	B	3	4	3	4	3	4	5	5	4	5	5	4	3	3	3	3	5	4	5	4	4	4	4	4	4	5	4	5	4	4	4	4	4	4	3	3	5	3
208	male	A	3	4	4	4	4	3	5	4	5	5	5	5	3	5	4	4	4	4	5	4	5	4	5	5	5	5	5	5	5	5	5	5	3	4	4	5	4	4
209	male	B	5	5	5	5	5	5	4	5	5	4	4	4	4	4	4	4	4	4	5	4	4	5	4	5	5	5	4	5	4	4	5	4	4	5	5	4	5	5
210	male	B	2	4	4	3	4	3	4	4	3	3	4	4	4	3	3	3	3	3	4	3	4	5	4	4	4	4	4	4	4	4	4	4	3	2	3	3	3	3
211	male	B	4	3	4	4	4	4	3	3	4	3	3	4	4	4	5	4	3	4	4	2	3	2	4	4	4	3	3	4	4	4	4	4	4	4	4	4	3	4
212	male	A	4	5	4	5	5	4	5	5	4	5	5	4	5	5	5	5	5	5	5	5	5	5	4	4	4	4	4	3	4	4	4	4	5	5	5	4	5	5
213	female	B	3	4	3	3	3	3	4	4	4	4	4	4	5	5	5	5	5	5	5	5	5	5	5	5	5	5	4	3	4	3	3	3	3	3	4	3	4	3
214	male	B	3	3	2	3	3	3	4	4	5	5	4	5	4	5	4	5	3	4	3	3	3	4	4	4	4	4	4	5	4	5	4	5	5	3	4	4	5	4
215	male	B	4	4	4	5	5	4	5	4	4	4	4	4	5	4	3	4	3	4	3	4	5	5	5	5	5	5	3	4	3	3	3	3	4	5	4	3	4	5
216	male	B	4	3	3	4	3	3	4	3	5	4	4	4	2	3	3	2	4	4	3	3	4	4	4	4	5	4	3	4	4	4	5	3	4	5	5	5	4	4
217	male	B	3	4	4	4	5	4	3	3	4	3	3	3	4	4	4	3	4	3	4	4	3	4	4	4	5	5	4	4	3	4	4	4	3	3	2	3	4	3
218	male	A	5	5	4	5	4	5	5	4	5	5	5	5	5	5	4	5	5	4	4	5	4	4	4	4	4	4	5	4	5	5	5	5	4	4	5	5	4	4
219	female	B	3	4	3	4	3	4	4	3	4	3	4	4	2	3	3	2	4	3	3	3	3	3	1	4	3	3	3	4	4	3	4	4	3	3	3	3	3	4
220	female	B	3	5	5	5	5	5	4	3	3	3	4	4	5	4	4	4	4	4	5	4	4	3	4	5	3	4	4	4	3	4	4	4	5	4	5	5	4	4
221	male	B	5	5	5	5	5	5	4	5	5	5	5	5	3	3	4	4	4	4	4	3	4	4	4	4	2	3	4	4	5	5	5	3	4	4	3	4	4	4
222	female	A	3	5	4	4	4	4	5	5	5	5	5	5	5	5	4	5	5	5	5	4	5	4	4	5	5	4	4	4	5	4	3	4	5	5	5	4	5	5
223	male	A	4	4	4	4	5	4	5	5	3	4	3	5	4	5	5	5	5	5	5	5	5	5	5	5	5	5	3	4	4	5	4	4	5	5	5	5	5	5
224	male	B	3	4	3	4	3	3	4	4	4	4	4	4	4	5	5	5	4	4	4	5	4	5	5	5	5	5	5	4	5	4	5	4	5	4	5	5	4	4
225	male	B	3	3	4	4	4	4	3	3	5	2	3	3	5	4	4	4	4	3	3	3	3	4	3	4	3	3	4	3	4	5	3	4	4	3	4	4	4	3
226	male	B	3	3	3	3	3	4	4	4	5	5	5	4	5	5	5	5	4	5	5	5	4	3	3	4	3	3	5	5	5	5	5	5	4	4	4	4	5	4
227	male	A	3	3	4	3	4	3	4	5	5	4	4	4	3	3	4	4	5	5	5	5	5	5	5	5	5	5	4	5	5	4	5	4	3	5	5	4	5	4
228	male	B	4	5	4	4	5	4	5	5	4	4	4	5	5	5	4	5	5	4	5	4	5	4	5	5	5	5	4	5	4	5	4	4	4	5	4	5	4	5
229	male	B	3	3	3	3	3	2	5	4	4	4	5	4	3	3	2	2	3	3	4	2	2	3	3	3	3	3	3	5	4	5	4	4	3	4	4	4	3	4
230	female	B	3	3	4	3	4	3	4	4	4	4	4	4	3	4	3	4	4	5	5	5	4	5	3	5	4	4	3	3	3	4	3	3	2	2	3	2	3	3
231	male	B	3	5	5	4	4	4	4	3	2	2	3	4	4	4	4	4	2	2	3	2	4	3	4	5	4	3	2	2	3	3	3	2	3	3	5	4	4	4
232	male	B	4	5	5	5	4	4	3	3	2	3	2	3	3	3	3	3	2	2	3	2	4	3	3	4	3	4	3	4	3	2	3	3	4	4	4	4	4	4
233	male	B	4	5	4	4	4	4	4	5	5	5	4	4	5	4	3	4	4	4	5	5	4	3	5	4	4	3	4	4	4	4	3	3	5	4	4	4	3	5
234	male	B	3	4	4	4	4	3	4	4	4	3	4	4	4	3	3	3	3	2	2	3	4	4	4	4	4	4	3	3	3	4	4	3	2	3	4	3	2	3
235	male	B	5	4	4	5	5	4	2	3	3	2	3	4	5	5	5	5	3	2	3	3	4	4	4	5	3	4	3	3	3	3	3	3	4	3	3	3	3	4
236	female	B	5	5	4	5	5	5	4	4	3	3	5	4	5	5	5	5	5	4	5	5	5	5	5	5	4	5	3	3	4	3	5	3	3	3	3	3	3	3
237	male	B	4	5	5	5	5	5	4	3	3	3	3	3	4	5	5	5	5	4	5	5	3	5	5	5	4	5	5	5	5	5	5	5	5	4	5	4	4	5
238	female	B	5	5	5	5	5	4	5	4	4	3	3	5	4	5	5	4	5	5	5	5	5	4	5	5	4	5	4	4	4	4	4	3	4	4	5	4	5	5
239	male	B	5	5	5	5	5	5	4	5	4	4	4	4	5	5	5	5	4	4	5	4	4	5	4	5	5	4	5	5	5	5	4	4	3	3	4	4	4	4
240	male	A	4	5	4	5	4	5	5	5	5	5	4	5	4	5	5	5	5	5	5	5	5	4	3	5	4	4	4	5	5	5	5	5	4	5	4	4	4	4
241	male	B	4	4	4	4	5	4	4	3	4	4	5	4	3	4	2	3	4	4	4	4	3	4	3	4	3	3	3	4	3	4	4	3	3	3	4	4	4	3
242	female	B	3	5	4	5	5	4	4	4	5	3	4	5	5	4	4	4	4	4	5	4	5	4	4	4	4	4	5	5	5	5	5	4	5	5	5	5	5	5
243	male	B	3	3	4	4	3	2	3	4	4	3	4	4	3	5	3	3	4	5	5	5	2	4	4	4	4	3	4	4	4	5	5	4	3	4	4	4	2	4
244	male	A	4	5	4	5	5	5	4	5	4	4	5	5	4	4	5	5	5	5	5	5	4	4	4	5	4	5	4	4	4	5	3	5	5	5	5	5	4	5
245	male	B	3	5	4	5	5	4	5	5	5	5	5	5	3	4	4	4	5	5	5	5	5	3	4	4	3	3	4	4	4	4	4	3	4	5	4	4	4	5
246	male	B	4	4	4	4	4	4	4	4	3	3	5	3	3	2	2	2	3	2	4	3	3	3	2	3	2	3	3	3	3	2	3	3	3	3	5	4	4	3
247	male	B	4	4	3	4	4	4	3	3	2	4	3	4	4	5	4	4	5	5	5	5	5	4	4	4	4	4	4	4	4	4	4	4	5	5	5	5	5	5
248	female	B	3	3	3	4	4	4	4	3	3	3	3	3	4	3	3	3	4	4	5	4	4	3	5	4	3	4	3	3	3	4	3	4	3	3	4	4	4	4

## Sheet: Sheet3
A	20-30
B	30-45
C	45-55
